# Supplementary material for: Central Adiposity Assessed with Body Roundness Index and Mortality: The Seguimiento Universidad de Navarra Prospective Cohort
Source: Geriatrics (Basel). 2025 Oct 23;10(6):135. doi: 10.3390/geriatrics10060135 (PMC12641651; doi:10.3390/geriatrics10060135)
Supplement: Supplementary file 1 [file geriatrics-10-00135-s001.zip]

Archive with 1 entries (1 files):
- geriatrics-3782922-supplementary.pdf
